# Supplementary material for: Culturable Fungal Community of Pterocladiella capillacea in Keelung, Taiwan: Effects of Surface Sterilization Method and Isolation Medium
Source: J Fungi (Basel). 2021 Aug 11;7(8):651. doi: 10.3390/jof7080651 (PMC8399158; doi:10.3390/jof7080651)
Supplement: Supplementary file 1 [file jof-07-00651-s001.zip]

Archive with 11 entries (8 files):
- Revised_Supplementary_JoF/
- Revised_Supplementary_JoF/Fig S2. Krona.html
- __MACOSX/
- __MACOSX/Revised_Supplementary_JoF/
- __MACOSX/Revised_Supplementary_JoF/._Fig S2. Krona.html
- Revised_Supplementary_JoF/Fig S1. Schematic diagram of experimental.tif
- __MACOSX/Revised_Supplementary_JoF/._Fig S1. Schematic diagram of experimental.tif
- Revised_Supplementary_JoF/.DS_Store
- __MACOSX/Revised_Supplementary_JoF/._.DS_Store
- Revised_Supplementary_JoF/Tab S1. Taxonomic information and overall fungal isolates..xlsx
- __MACOSX/Revised_Supplementary_JoF/._Tab S1. Taxonomic information and overall fungal isolates..xlsx
