# Supplementary material for: Culturable Fungal Community of Pterocladiella capillacea in Keelung, Taiwan: Effects of Surface Sterilization Method and Isolation Medium
Source: J Fungi (Basel). 2021 Aug 11;7(8):651. doi: 10.3390/jof7080651 (PMC8399158; doi:10.3390/jof7080651)
Supplement: Supplementary file 1 [file jof-07-00651-s001.zip › Revised_Supplementary_JoF/Tab S1. Taxonomic information and overall fungal isolates..xlsx]

## Sheet: Tab S1.
Table S1. Taxonomic information and overall fungal isolates.
NTOU number	Phylum	Class	Order	Family	Taxa	Description		Sequence length (bp)	Max Score	% Coverage	% Similarity	Matched sequence(s)	Sequence accession number	No. of isolates																				% Occurrence
														Healthy									Dead									Total		Healthy									Dead
														ASW			70% EtOH			4% NaOCl			ASW			70% EtOH			4% NaOCl					ASW			70% EtOH			4% NaOCl			ASW			70% EtOH			4% NaOCl
														SA	GYPS	PDAS	SA	GYPS	PDAS	SA	GYPS	PDAS	SA	GYPS	PDAS	SA	GYPS	PDAS	SA	GYPS	PDAS			SA	GYPS	PDAS	SA	GYPS	PDAS	SA	GYPS	PDAS	SA	GYPS	PDAS	SA	GYPS	PDAS	SA
4481	Ascomycota	Dothideomycetes	Pleosporales	Acrocalymmaceae	Acrocalymma fici P.W. Crous & T. Trakunyingcharoen	Acrocalymma fici isolate BR68 Fungal sp. E15627D Acrocalymma fici CBS 317.76		539	941 887 850	95 90 96	99.81 99.59 96.35	MN637807.1 KM266169.1 NR_137953.1	MZ422889	0	0	0	0	0	0	0	1	0	0	0	0	0	0	0	0	0	0	1		0	0	0	0	0	0	0	0.775194	0	0	0	0	0	0	0	0
4424 4451 4458 4459 4471	Ascomycota	Sordariomycetes	Hypocreales	Hypocreaceae	Acrostalagmus luteoalbus (Link) Zare, W. Gams & Schroers	Fungal sp. isolate FIS20 voucher MBL201620 Uncultured fungus clone DH134F09 Acrostalagmus luteoalbus isolate L03		537-573	1059 1059 1050	100 100 99	100 100 99.82	KY378954.1 KM067408.1 KC311495.1	MZ422890 MZ422891	6	0	1	0	1	0	7	0	3	1	2	3	2	1	0	0	0	0	27		1.72414	0	0.220751	0	0.3861	0	5.55556	0	2.52101	0.925926	0.980392	1.71429	2.32558	0.653595	0	0
4223	Ascomycota	Dothideomycetes	Pleosporales	Didymellaceae	Allophoma minor (Aveskamp, Gruyter & Verkley) Qian Chen & L. Cai	Ascomycota sp. LM442 Allophoma minor strain CBS 325.82 Allophoma tropica voucher INBio:653A		547	1005 1003 992	100 99 99	99.82 100 99.45	EF060747.1 MH861501.1 KU204626.1	MZ422892	0	4	0	0	0	0	0	0	0	0	1	0	0	0	0	0	0	0	5		0	0.956938	0	0	0	0	0	0	0	0	0.490196	0	0	0	0	0
4497	Ascomycota	Sordariomycetes	Xylariales	Hypoxylaceae	Annulohypoxylon stygium (Lév.) Y.M. Ju, J.D. Rogers & H.M. Hsieh	Annulohypoxylon stygium isolate R Xylariaceae sp. 4Y-Ac7-2 Sordariomycetes sp. isolate 18WL083		1007	1805 1766 1764	98 96 96	99.50 99.59 99.49	MH370740.1 AB741601.1 MT183778.1	MZ422893	0	0	1	0	5	0	0	0	0	0	0	0	0	0	0	0	0	0	6		0	0	0.220751	0	1.9305	0	0	0	0	0	0	0	0	0	0	0
4306 4520	Ascomycota	Sordariomycetes	Xylariales	Apiosporaceae	Arthrinium arundinis (Corda) Dyko & B. Sutton	Arthrinium arundinis strain DUCC5761 Arthrinium arundinis strain ZMQRS8 Arthrinium arundinis strain IS3		546-582	1075	100	100	MT582801.1 MT446201.1 MK461045.1	MZ422894	0	12	1	0	3	2	3	3	0	0	4	0	0	1	0	0	0	0	29		0	2.87081	0.220751	0	1.1583	0.813008	2.38095	2.32558	0	0	1.96078	0	0	0.653595	0	0
4495	Ascomycota	Eurotiomycetes	Eurotiales	Aspergillaceae	Aspergillus fumigatus Fresen.	Aspergillus fumigatus strain DTO 402-H1 Aspergillus sp. strain ZMXR29 Aspergillus fumigatus isolate UZ8		599	1107	100	100	MT316338.1 MT446134.1 MT297633.1	MZ422895	1	0	2	1	0	0	0	0	2	0	0	0	0	0	0	0	0	0	6		0.287356	0	0.441501	0.546448	0	0	0	0	1.68067	0	0	0	0	0	0	0
4432 4492	Ascomycota	Eurotiomycetes	Eurotiales	Aspergillaceae	Aspergillus micronesiensis Visagie, Hirooka & Samson	Aspergillus sp. strain Cesf-8 Aspergillus micronesiensis strain DTO 266-D3 Aspergillus micronesiensis isolate 003-E9		591	1092	100	100	MK775952.1 KP987080.1 MT892799.1	MZ422896 MZ422897	1	1	3	1	0	1	2	0	1	0	0	2	0	2	0	0	0	1	15		0.287356	0.239234	0.662252	0.546448	0	0.406504	1.5873	0	0.840336	0	0	1.14286	0	1.30719	0	0
4177 4184 4214 4229 4233 4245 4248 4305 4413 4461 4472 4475 4515	Ascomycota	Eurotiomycetes	Eurotiales	Aspergillaceae	Aspergillus sp.-1	Aspergillus sp. MBC005 Aspergillus sydowii strain 49-G11 Aspergillus carneus strain ZMGL14		509-585	990 985 983	100 91 100	97.61 99.81 97.44	JQ885449.1 MT594361.1 MT446158.1	MZ422898 MZ422899 MZ422900 MZ422901	15	36	43	4	17	11	4	13	7	1	21	16	0	9	7	1	7	1	213		4.31034	8.61244	9.49227	2.18579	6.56371	4.47154	3.1746	10.0775	5.88235	0.925926	10.2941	9.14286	0	5.88235	9.72222	2.94118
4189 4210 4226 4417 4429	Ascomycota	Eurotiomycetes	Eurotiales	Aspergillaceae	Aspergillus sp.-2	Aspergillus sp. strain GFRS25 Aspergillus flavus strain A1 Aspergillus oryzae isolate 1		596-597	1103	100	100	MT447493.1 CP051065.1 MN547373.1	MZ422902 MZ422903 MZ422904 MZ422905 MZ422906	15	3	9	8	3	3	2	3	0	6	11	3	0	2	0	0	0	0	68		4.31034	0.717703	1.98675	4.37158	1.1583	1.21951	1.5873	2.32558	0	5.55556	5.39216	1.71429	0	1.30719	0	0
4190 4212 4238 4255 4268 4288 4420 4422	Ascomycota	Eurotiomycetes	Eurotiales	Aspergillaceae	Aspergillus sp.-3	Aspergillus versicolor strain DYSJ3 Aspergillus versicolor isolate RMUAV001 Aspergillus austroafricanus isolate E20400		569-570	1051	100	100	MT560203.1 MT541876.1 MK267449.1	MZ422907 MZ422908 MZ422909 MZ422910 MZ422911 MZ422912 MZ422913 MZ422914	6	0	7	4	0	3	0	3	3	2	6	8	3	5	3	2	5	3	63		1.72414	0	1.54525	2.18579	0	1.21951	0	2.32558	2.52101	1.85185	2.94118	4.57143	3.48837	3.26797	4.16667	5.88235
4205 4265 4279	Ascomycota	Eurotiomycetes	Eurotiales	Aspergillaceae	Aspergillus sp.-4	Aspergillus tabacinus strain UTHSC 08-2898 Aspergillus tabacinus strain UTHSC 03-1197 Aspergillus versicolor strain HT-M36		569	1051	100	100	LN898739.1 LN898736.1 KJ527011.1	MZ422915 MZ422916 MZ422917	0	4	0	0	4	3	0	1	1	0	0	1	0	0	1	0	0	1	16		0	0.956938	0	0	1.5444	1.21951	0	0.775194	0.840336	0	0	0.571429	0	0	1.38889	0
4211 4213 4259	Ascomycota	Eurotiomycetes	Eurotiales	Aspergillaceae	Aspergillus sp.-5	Aspergillus versicolor strain SUt3 Aspergillus versicolor strain TF4 Aspergillus sydowii strain TF2		571	1055	100	100	MK473852.1 MH625700.1 MH625698.1	MZ422918 MZ422919 MZ422920	0	0	0	0	0	2	0	3	2	0	37	1	0	7	0	0	0	1	53		0	0	0	0	0	0.813008	0	2.32558	1.68067	0	18.1373	0.571429	0	4.57516	0	0
4228 4434	Ascomycota	Eurotiomycetes	Eurotiales	Aspergillaceae	Aspergillus sp.-6	Aspergillus niger isolate 8 Aspergillus niger strain DTO 399-I7 Aspergillus welwitschiae strain CMV005H5 1		601	1110	100	100	MT588793.1 MT316340.1 MK450668.1	MZ422921 MZ422922	1	9	23	2	3	3	0	0	6	4	0	11	0	13	1	0	1	1	78		0.287356	2.15311	5.07726	1.0929	1.1583	1.21951	0	0	5.04202	3.7037	0	6.28571	0	8.49673	1.38889	0
4416	Ascomycota	Eurotiomycetes	Eurotiales	Aspergillaceae	Aspergillus sp.-7	Aspergillus sp. strain GFR14 Aspergillus niger haplotype ZmH26 Aspergillus tubingensis strain CMV005A3		601	1110	100	100	MT447519.1 MG228418.1 MK450659.1	MZ422923	1	2	0	0	0	0	0	0	0	0	0	3	0	1	0	0	0	0	7		0.287356	0.478469	0	0	0	0	0	0	0	0	0	1.71429	0	0.653595	0	0
4169 4299 4426 4427 4437 4457	Ascomycota	Eurotiomycetes	Eurotiales	Aspergillaceae	Aspergillus spelaeus A. Nováková, Hubka, M. Kolařík, S.W. Peterson	Aspergillus sp. BMP3043 Aspergillus spelaeus strain IG136 Aspergillus spelaeus strain MF22466		600-602	1107 1096 1094	100 99 98	99.83 99.67 100	HQ832962.1 MG976683.1 MH911347.1	MZ422924 MZ422925 MZ422926 MZ422927 MZ422928 MZ422929	12	3	11	3	0	1	5	1	0	9	0	0	1	6	2	0	0	0	54		3.44828	0.717703	2.42826	1.63934	0	0.406504	3.96825	0.775194	0	8.33333	0	0	1.16279	3.92157	2.77778	0
4236 4278 4304	Ascomycota	Eurotiomycetes	Eurotiales	Aspergillaceae	Aspergillus sydowii (Bainier & Sartory) Thom & Church	Aspergillus sp. strain xy02 Aspergillus sydowii strain UTHSC 06-2186 Aspergillus sydowii strain UTHSC 13-2630		570	1053	100	100	MG798655.1 LN898720.1 LN898719.1	MZ422930 MZ422931 MZ422932	0	10	2	0	1	1	0	1	0	0	12	2	0	0	0	0	0	0	29		0	2.39234	0.441501	0	0.3861	0.406504	0	0.775194	0	0	5.88235	1.14286	0	0	0	0
4174 4187 4258 4430 4431 4435 4453 4503 4505 4506 4527	Ascomycota	Eurotiomycetes	Eurotiales	Aspergillaceae	Aspergillus terreus Thom	Aspergillus terreus clone SF_31 Aspergillus terreus strain DTO 403-C9 Aspergillus terreus isolate VSGF2		574-610	1127	100	100	MT529307.1 MT316343.1 MN818690.1	MZ422933 MZ422934 MZ422935 MZ422936 MZ422937	9	1	12	10	4	2	3	0	0	4	0	2	1	3	1	0	1	0	53		2.58621	0.239234	2.64901	5.46448	1.5444	0.813008	2.38095	0	0	3.7037	0	1.14286	1.16279	1.96078	1.38889	0
4537	Ascomycota	Eurotiomycetes	Eurotiales	Aspergillaceae	Aspergillus unguis (Émile-Weill & L. Gaudin) Thom & Raper	Aspergillus unguis strain DUCC5719 Aspergillus sp. strain M2 Aspergillus unguis strain IIF6SW-F2		571	1050	100	99.82	MT582759.1 MN017795.1 KY218699.1	MZ422938	0	0	0	1	0	0	0	0	0	0	0	0	0	0	0	0	0	0	1		0	0	0	0.546448	0	0	0	0	0	0	0	0	0	0	0	0
4217 4218	Ascomycota	Sordariomycetes	Hypocreales	Nectriaceae	Bisifusarium delphinoides (Schroers, Summerb., O'Donnell & Lampr.) L. Lombard & Crous	Fusarium delphinoides strain Y.H. Yeh V0415 Fusarium delphinoides strain WM 07.190 Fusarium delphinoides isolate AmEc3		563	1040	100	100	MH141288.1 KP132212.1 KJ690090.1	MZ422939 MZ422940	0	0	0	0	0	0	0	0	0	0	0	0	0	3	0	0	1	0	4		0	0	0	0	0	0	0	0	0	0	0	0	0	1.96078	0	0
4959	Ascomycota	Saccharomycetes	Saccharomycetales	Debaryomycetaceae	Candida boidinii C. Ramírez	Candida boidinii strain PMM10-1634L [Candida] boidinii isolate S60 ITI Candida boidinii strain WC91-1		703	1293 1293 1288	100 99 99	99.86 100 100	KP132263.1 MT875270.1 EF197945.1	MZ422941	1	7	2	5	12	9	3	1	0	3	7	6	2	5	4	0	1	0	68		0.287356	1.67464	0.441501	2.73224	4.6332	3.65854	2.38095	0.775194	0	2.77778	3.43137	3.42857	2.32558	3.26797	5.55556	0
4960	Ascomycota	Saccharomycetes	Saccharomycetales	Debaryomycetaceae	Candida metapsilosis Tavanti, A. Davidson, Gow, M. Maiden & Odds	Candida metapsilosis IFM 52586 Candida metapsilosis strain WM 04.400 Candida metapsilosis strain CBS 2916		534	987	100	100	LC389301.1 FM178402.1 AY391844.1	MZ422942	2	7	4	1	5	2	0	1	0	0	2	4	0	6	4	0	0	0	38		0.574713	1.67464	0.883002	0.546448	1.9305	0.813008	0	0.775194	0	0	0.980392	2.28571	0	3.92157	5.55556	0
4962	Ascomycota	Saccharomycetes	Saccharomycetales	Debaryomycetaceae	Candida parapsilosis (Ashford) Langeron & Talice	Candida parapsilosis strain CBS 604 Candida parapsilosis isolate Milk10 Candida parapsilosis isolate SNPLPY2		522	965	100	100	MH545914.1 MN450875.1 MK859898.1	MZ422943	0	0	0	0	1	0	0	0	0	0	4	0	0	10	0	0	1	0	16		0	0	0	0	0.3861	0	0	0	0	0	1.96078	0	0	6.53595	0	0
4528	Ascomycota	Sordariomycetes	Sordariales	Chaetomiaceae	Chaetomium globosum Kunze ex Fr.	Chaetomium sp. NFL8 Chaetomium sp. L41 ZW-2013 Chaetomium globosum strain CBS 814.73		575	1062 1055 1051	100 99 100	100 100 99.65	JX160051.1 KF181256.1 MH860809.1	MZ422944	1	0	1	0	1	0	1	3	0	0	0	0	0	0	0	0	0	0	7		0.287356	0	0.220751	0	0.3861	0	0.793651	2.32558	0	0	0	0	0	0	0	0
4423	Ascomycota	Sordariomycetes	Sordariales	Chaetomiaceae	Chaetomium sp.	Chaetomium cucumericola strain CBS 378.71 Chaetomium globosum strain CWG4(1) Chaetomium globosum strain KYJ1(1)		577	1066	100	100	MH860171.1 KM268675.1 KM268639.1	MZ422945	0	1	1	3	3	0	0	0	0	0	1	1	1	3	1	1	0	0	16		0	0.239234	0.220751	1.63934	1.1583	0	0	0	0	0	0.490196	0.571429	1.16279	1.96078	1.38889	2.94118
4467	Ascomycota	Dothideomycetes	Capnodiales	Cladosporiaceae	Cladosporium dominicanum Zalar, de Hoog & Gunde-Cimerman	Cladosporium dominicanum culture CPC:22319 Cladosporium dominicanum culture CPC:22244 Cladosporium dominicanum culture CPC:22240		555	1026	100	100	MF472970.1 MF472969.1 MF472967.1	MZ422946	1	0	3	0	3	0	1	3	0	0	0	0	0	0	0	0	0	0	11		0.287356	0	0.662252	0	1.1583	0	0.793651	2.32558	0	0	0	0	0	0	0	0
4178 4183 4230 4269 4418 4513	Ascomycota	Dothideomycetes	Capnodiales	Cladosporiaceae	Cladosporium sp.-1	Cladosporium halotolerans isolate DC03 Cladosporium parahalotolerans strain NKM15 Cladosporium sp. strain D3		497-555	1026	100	100	MN859971.1 MK796044.1 MH383198.1	MZ422947	64	20	20	13	3	4	7	1	2	24	6	10	10	4	0	11	1	1	201		18.3908	4.78469	4.41501	7.10383	1.1583	1.62602	5.55556	0.775194	1.68067	22.2222	2.94118	5.71429	11.6279	2.61438	0	32.3529
4200	Ascomycota	Dothideomycetes	Capnodiales	Cladosporiaceae	Cladosporium sp.-2	Cladosporium sp. isolate RRT-P5 Cladosporium cladosporioides culture CPC:22348 Cladosporium anthropophilum culture personal:Jos:Houbraken:DTO:324-D3		553	1022	100	100	MK050644.1 MF472939.1 MF472933.1	MZ422948	0	5	1	0	0	0	0	2	1	1	4	1	0	2	0	0	0	0	17		0	1.19617	0.220751	0	0	0	0	1.55039	0.840336	0.925926	1.96078	0.571429	0	1.30719	0	0
4257	Ascomycota	Dothideomycetes	Capnodiales	Cladosporiaceae	Cladosporium sp.-3	Cladosporium cladosporioides strain MCCC3A00182 Cladosporium sp. 5 YHY-2018 strain Y. H. Yeh I0821 Cladosporium xanthochromaticum strain MEFC077		552	1020	100	100	MT258647.1 MK336600.1 MK732115.1	MZ422949	0	0	2	0	0	0	0	2	2	0	0	0	0	0	0	0	0	0	6		0	0	0.441501	0	0	0	0	1.55039	1.68067	0	0	0	0	0	0	0
4240 4285 4294 4415 4462 4514	Ascomycota	Dothideomycetes	Capnodiales	Cladosporiaceae	Cladosporium tenuissimum Cooke	Cladosporium tenuissimum isolate KIK 06 Cladosporium tenuissimum isolate PM5 Cladosporium sp. strain daef25		495-553	1022	100	100	MN700643.1 MK910047.1 MH550495.1	MZ422950 MZ422951 MZ422952	6	7	6	7	0	0	0	0	0	2	3	3	0	1	1	0	0	0	36		1.72414	1.67464	1.3245	3.82514	0	0	0	0	0	1.85185	1.47059	1.71429	0	0.653595	1.38889	0
4483	Ascomycota	Sordariomycetes	Glomerellales	Glomerellaceae	Colletotrichum fructicola Prihastuti, L. Cai & K.D. Hyde	Colletotrichum fructicola isolate ZH6 Colletotrichum fructicola isolate YM7 Colletotrichum fructicola isolate YM2		577	1066	100	100	MT476840.1 MT476839.1 MT476838.1	MZ422953	7	4	1	0	0	0	0	2	1	0	0	0	0	0	0	0	0	0	15		2.01149	0.956938	0.220751	0	0	0	0	1.55039	0.840336	0	0	0	0	0	0	0
4504 4530	Ascomycota	Dothideomycetes	Pleosporales	Coniothyriaceae	Coniothyriaceae sp.	Coniothyriaceae sp. strain F2039 Microdiplodia sp. E10217b Pleosporales sp. B1A085-4A1-SNA2		602	1029 979 970	92 91 93	100 98.73 98.04	KU747862.1 JN418797.1 JQ922156.1	MZ422954 MZ422955	1	2	3	0	3	0	0	0	0	0	0	0	0	0	0	0	0	0	9		0.287356	0.478469	0.662252	0	1.1583	0	0	0	0	0	0	0	0	0	0	0
4260 4469	Ascomycota	Dothideomycetes	Pleosporales	Corynesporascaceae	Corynespora cassiicola (Berk. & M.A. Curtis) C.T. Wei	Corynespora cassiicola isolate AS49 Corynespora cassiicola isolate HLH-1-1 Corynespora cassiicola isolate DMW1038		526-561	1037 1031 1031	100	100 99.82 99.82	FJ852574.1 MH255527.1 KU593529.1	MZ422956	0	0	0	4	4	0	0	0	0	0	0	1	0	0	1	0	0	2	12		0	0	0	2.18579	1.5444	0	0	0	0	0	0	0.571429	0	0	1.38889	0
4232 4235	Ascomycota	Sordariomycetes	Xylariales	Hypoxylaceae	Daldinia eschscholtzii (Ehrenb.) Rehm	Daldinia eschscholtzii isolate NQU283 Daldinia eschscholtzii isolate UZ_113_16 Uncultured fungus clone L042882-122-062-B11		538-574	1061	100	100	MN368169.1 KY792621.1 GQ999459.1	MZ422957	0	0	1	0	0	1	0	0	9	0	0	0	0	0	0	0	0	2	13		0	0	0.220751	0	0	0.406504	0	0	7.56303	0	0	0	0	0	0	0
4494	Ascomycota	Sordariomycetes	Diaporthales	Diaporthaceae	Diaporthe goulteri R.G. Shivas, S.M. Thomps. & Y.P. Tan	Sclerophoma eustomatis strain CBS 398.34 Diaporthe goulteri BRIP 55657a Diaporthe goulteri strain BRIP 55657a		587	1044 1038 1038	99 97 97	98.97 99.3 99.3	MH855583.1 NR_147540.1 KJ197290.1	MZ422958	0	3	0	0	1	2	0	0	0	0	0	0	0	0	0	0	0	0	6		0	0.717703	0	0	0.3861	0.813008	0	0	0	0	0	0	0	0	0	0
4222	Ascomycota	Sordariomycetes	Diaporthales	Diaporthaceae	Diaporthe phaseolorum (Cooke & Ellis) Sacc.	Diaporthe phaseolorum isolate TW9 Diaporthe sp. 4 YHY-2018 strain Y. H. Yeh I0513 Phomopsis sp. isolate TW29		578	1068 1066 1062	100 99 100	100 100 99.83	MH930411.1 MK336626.1 MH930429.1	MZ422959	0	0	0	0	0	0	0	0	0	0	3	0	0	0	0	0	0	0	3		0	0	0	0	0	0	0	0	0	0	1.47059	0	0	0	0	0
4463	Ascomycota	Dothideomycetes	Pleosporales	Didymellaceae	Didymellaceae sp.	Phoma sp. strain DTO 421-F6 Didymellaceae sp. YH-2018c Phoma sp. P9E4		545	1007	100	100	MT251173.1 MH257418.1 JN207265.1	MZ422960	15	7	6	0	4	1	0	0	0	0	0	0	0	0	0	0	0	0	33		4.31034	1.67464	1.3245	0	1.5444	0.406504	0	0	0	0	0	0	0	0	0	0
4490 4491	Ascomycota	Dothideomycetes	unclassified Dothideomycetes	unclassified Dothideomycetes	Dothideomycetes sp.	Dothideomycetes sp. genotype 207 isolate FL0649 Dothideomycetes sp. genotype 207 isolate FL0035 Preussia sp. RVO-2018b culture URM<BRA>:7974		546	942 942 935	93 93 92	99.81 99.81 100	JQ760353.1 JQ759907.1 MK346141.1	MZ422961 MZ422962	2	4	1	1	3	3	0	2	0	0	0	0	0	0	0	0	0	0	16		0.574713	0.956938	0.220751	0.546448	1.1583	1.21951	0	1.55039	0	0	0	0	0	0	0	0
4470	Ascomycota	Dothideomycetes	Pleosporales	Didymellaceae	Ectophoma pomi (A.S. Horne) Valenz.-Lopez, J.F. Cano, Crous, Guarro & Stchige	Phoma pereupyrena isolate A1S2-D31 Phoma pereupyrena isolate A1S2-D24 Ectophoma pomi strain T1JSt190510		544	987 987 983	98 98 97	100 100 100	KJ767076.1 KJ767075.1 MN486539.1	MZ422963	0	3	1	0	0	0	2	0	0	0	0	0	0	0	0	0	0	0	6		0	0.717703	0.220751	0	0	0	1.5873	0	0	0	0	0	0	0	0	0
4203	Ascomycota	Sordariomycetes	Hypocreales	Hypocreales incertae sedis	Emericellopsis maritima Beliakova	Emericellopsis maritima strain CBS 491.71 Emericellopsis sp. strain R5 Emericellopsis pallida strain AY862		580	1033 1027 1027	100	98.79 98.62 98.62	MH871998.1 MH236186.1 MG250441.1	MZ422964	0	0	0	0	0	0	1	2	4	0	4	2	0	3	0	2	2	0	20		0	0	0	0	0	0	0.793651	1.55039	3.36134	0	1.96078	1.14286	0	1.96078	0	5.88235
4266	Ascomycota	Sordariomycetes	Hypocreales	Hypocreales incertae sedis	Emericellopsis stolkiae D.E. Davidson & M. Chr.	Emericellopsis stolkiae strain CBS 159.71 Emericellopsis sp. 9141S2 Emericellopsis maritima strain AY855		581	1013 1009 1007	100 98 100	98.11 98.43 97.93	MH871826.1 JQ796759.1 MG250439.1	MZ422965	0	0	0	0	0	0	0	0	0	0	0	0	0	0	1	0	0	0	1		0	0	0	0	0	0	0	0	0	0	0	0	0	0	1.38889	0
4517	Ascomycota	Sordariomycetes	Hypocreales	Hypocreales incertae sedis	Emericellopsis terricola J.F.H. Beyma	Emericellopsis terricola strain CBS 126950 Hypocreales sp. clone SF_272 Emericellopsis glabra strain CBS 125295		581	1046 1044 1044	99 100 100	99.31 99.14 99.14	MH864349.1 MT529548.1 MH863505.1	MZ422966	6	4	3	5	0	0	0	0	0	0	0	0	0	0	0	0	0	0	18		1.72414	0.956938	0.662252	2.73224	0	0	0	0	0	0	0	0	0	0	0	0
4254 4264 4274 4301 4440 4479 4501	Ascomycota	Sordariomycetes	Hypocreales	Cordycipitaceae	Engyodontium album (Limber) de Hoog	Parengyodontium album isolate JX-4 Parengyodontium album strain MEXU 30054 Engyodontium sp. strain FP-027-B9		531-602	1112	100	100	MT626052.1 MK834516.1 MH102090.1	MZ422967 MZ422968	1	3	3	0	1	3	0	2	0	0	2	2	1	1	1	1	0	0	21		0.287356	0.717703	0.662252	0	0.3861	1.21951	0	1.55039	0	0	0.980392	1.14286	1.16279	0.653595	1.38889	2.94118
4414	Ascomycota	Dothideomycetes	Pleosporales	Pleosporaceae	Exserohilum rostratum (Drechsler) K.J. Leonard & Suggs	Exserohilum rostratum isolate E21 Exserohilum rostratum isolate YK03 Setosphaeria rostrata strain BRIP 15403		604	1116	100	100	MT524320.1 MH746928.1 LT837845.1	MZ422969	0	3	0	0	0	0	0	0	0	2	0	1	0	2	0	0	0	0	8		0	0.717703	0	0	0	0	0	0	0	1.85185	0	0.571429	0	1.30719	0	0
4201 4206 4224 4246 4247 4249 4448	Ascomycota	Sordariomycetes	Hypocreales	Nectriaceae	Fusarium solani (Mart.) Sacc.	Uncultured fungus clone S46T_47 Fusarium solani strain FMR 7141 Fusarium solani isolate ColPat-359		512-569	1037 1037 1035	99 98 100	99.65 100 99.47	KU164653.1 AM412637.1 MK968891.1	MZ422970 MZ422971	0	5	5	0	5	4	1	8	7	0	6	7	5	4	3	4	1	1	66		0	1.19617	1.10375	0	1.9305	1.62602	0.793651	6.20155	5.88235	0	2.94118	4	5.81395	2.61438	4.16667	11.7647
4198	Ascomycota	Sordariomycetes	Hypocreales	Nectriaceae	Fusarium sp.-1	Fusarium sp. 14012 Fusarium solani strain 6.M8 Fusarium oxysporum strain F-2		570	1053 1038 1037	100 99 99	100 99.82 99.65	EU750681.1 FJ224382.1 MF467275.1	MZ422972	1	5	0	0	0	0	0	0	1	0	2	1	0	1	0	0	0	0	11		0.287356	1.19617	0	0	0	0	0	0	0.840336	0	0.980392	0.571429	0	0.653595	0	0
4303 4443	Ascomycota	Sordariomycetes	Hypocreales	Nectriaceae	Fusarium sp.-2	Fusarium incarnatum strain DTO 417-I8 Fusarium equiseti isolate ATT040 Fusarium sulawesiense strain NRRL 34004		489-547	1011	100	100	MN882829.1 HQ607811.1 GQ505717.1	MZ422973	0	3	0	2	0	0	0	0	0	0	0	1	0	2	0	0	0	1	9		0	0.717703	0	1.0929	0	0	0	0	0	0	0	0.571429	0	1.30719	0	0
4433	Ascomycota	Sordariomycetes	Hypocreales	Nectriaceae	Fusarium sp.-3	Fusarium equiseti strain CB33-2 Fusarium sp. strain AQ16 Fusarium nanum strain NRRL 22244		548	1013	100	100	MT558602.1 MH884157.1 GQ505685.1	MZ422974	2	0	3	0	0	0	0	0	0	0	0	0	0	0	0	0	0	0	5		0.574713	0	0.662252	0	0	0	0	0	0	0	0	0	0	0	0	0
4208 4509	Ascomycota	Sordariomycetes	Hypocreales	Nectriaceae	Fusicolla violacea Gräfenhan & Seifert	Fusicolla violacea strain CBS 634.76 Uncultured soil fungus clone 117-12 Fusicolla violacea ITS region; from TYPE material		567	1042 1042 1037	99 100 100	100 99.82 99.65	MH861015.1 DQ420802.1 NR_137617.1	MZ422975 MZ422976	0	1	0	0	0	0	1	1	2	0	0	1	0	0	0	0	1	1	8		0	0.239234	0	0	0	0	0.793651	0.775194	1.68067	0	0	0.571429	0	0	0	0
4179 4199 4209	Ascomycota	Saccharomycetes	Saccharomycetales	Dipodascaceae	Geotrichum candidum Link	Geotrichum sp. strain DTO 400-C2 Geotrichum candidum isolate ObaCOsho_16 Geotrichum candidum strain GAD1		339-374	691	100	100	MT316348.1 MN861070.1 MN638741.1	MZ422977 MZ422978	6	0	1	1	0	0	0	3	0	1	4	1	0	0	0	0	1	0	18		1.72414	0	0.220751	0.546448	0	0	0	2.32558	0	0.925926	1.96078	0.571429	0	0	0	0
4447	Ascomycota	Sordariomycetes	Glomerellales	Plectosphaerellaceae	Gibellulopsis nigrescens (Pethybr.) Zare, W. Gams & Summerb.	Gibellulopsis nigrescens strain YCG4(1) Gibellulopsis nigrescens strain KCG3(1) Gibellulopsis nigrescens strain CCJ1(1)		561	1031	100	99.82	KM268711.1 KM268706.1 KM268699.1	MZ422979	2	2	0	0	0	0	0	0	0	0	0	0	0	1	0	0	0	0	5		0.574713	0.478469	0	0	0	0	0	0	0	0	0	0	0	0.653595	0	0
4273	Ascomycota	Sordariomycetes	Hypocreales	Bionectriaceae	Gliomastix murorum (Corda) S. Hughes	Hydropisphaera sp. isolate DSM100292_DF37_RLCS25 Gliomastix murorum strain Y. H. Yeh I0624 Gliomastix murorum var. felina strain: K4615-9		603	1114	100	100	MT453277.1 MK336455.1 AB540546.1	MZ422980	0	0	0	0	0	0	0	0	0	0	0	0	0	2	0	0	0	0	2		0	0	0	0	0	0	0	0	0	0	0	0	0	1.30719	0	0
4167 4168	Ascomycota	Leotiomycetes	Helotiales	Helotiales incertae sedis	Gloeotinia sp.	Gloeotinia sp. isolate E22921 Gloeotinia sp. isolate E22920 Gloeotinia sp. isolate E22918		529-578	1068	100	100	MK267767.1 MK267766.1 MK267764.1	MZ422981	44	9	35	18	2	6	6	2	0	2	4	4	11	1	2	3	0	0	149		12.6437	2.15311	7.72627	9.83607	0.772201	2.43902	4.7619	1.55039	0	1.85185	1.96078	2.28571	12.7907	0.653595	2.77778	8.82353
4302 4464 4468	Ascomycota	Dothideomycetes	Capnodiales	Teratosphaeriaceae	Hortaea werneckii (Horta) Nishim. & Miyaji	Dothideales sp. CCG-2012 Hortaea werneckii strain Hw1 Hortaea werneckii culture QCC:M040/17		515-551	1018 1018 1009	100 100 99	100	JQ922155.1 JN997372.1 KY781792.1	MZ422982	4	0	0	8	4	3	1	7	1	0	1	0	0	0	0	0	0	0	29		1.14943	0	0	4.37158	1.5444	1.21951	0.793651	5.42636	0.840336	0	0.490196	0	0	0	0	0
4516	Ascomycota	Saccharomycetes	Saccharomycetales	Saccharomycetaceae	Hyphopichia burtonii (Boidin, Pignal, Lehodey, Vey & Abadie) Arx & Van der Walt	Hyphopichia burtonii culture CBS:2452 Hyphopichia burtonii culture CBS:7651 Hyphopichia burtonii isolate 003-E8		446	824	100	100	KY103600.1 KY103597.1 MT892805.1	MZ422983	6	5	1	1	0	2	3	0	0	0	0	0	0	0	0	0	0	0	18		1.72414	1.19617	0.220751	0.546448	0	0.813008	2.38095	0	0	0	0	0	0	0	0	0
4234 4446 4510	Ascomycota	Sordariomycetes	Xylariales	Hypoxylaceae	Hypomontagnella monticulosa (Mont.) Sir, L. Wendt & C. Lambert	Fungal sp. voucher CCMB806 Hypomontagnella monticulosa strain CLL 205 Hypoxylon monticulosum culture-collection MUCL:54626		531-582	1059 1053 1048	100 99 99	99.48 99.48 99.31	MG490797.1 MK131719.1 KC968939.1	MZ422984 MZ422985	0	1	2	0	1	3	0	0	1	0	0	1	1	0	2	0	0	1	13		0	0.239234	0.441501	0	0.3861	1.21951	0	0	0.840336	0	0	0.571429	1.16279	0	2.77778	0
4220	Ascomycota	Sordariomycetes	Xylariales	Hypoxylaceae	Hypoxylon haematostroma Mont.	Hypoxylon haematostroma voucher UCH9555 Hypoxylon haematostroma voucher YMJ 14 (JDR) Fungal endophyte isolate 6870		583	1066 1040 1029	100 98 95	99.66 99.48 100	MN056424.1 JQ009322.1 KR016622.1	MZ422986	0	0	0	0	2	0	0	0	0	0	0	0	0	1	0	0	3	0	6		0	0	0	0	0.772201	0	0	0	0	0	0	0	0	0.653595	0	0
4296	Ascomycota	Sordariomycetes	Xylariales	Hypoxylaceae	Hypoxylon investiens (Schwein.) M.A. Curtis	Hypoxylon investiens strain FS57 Hypoxylon investiens 18S ribosomal RNA gene Sordariomycetes sp. isolate 18TP492		683	1251 1206 1190	100 98 94	99.71 99.11 99.85	MF770837.1 JN979428.1 MT184156.1	MZ422987	0	0	0	0	0	0	0	0	0	0	0	0	0	0	0	0	2	0	2		0	0	0	0	0	0	0	0	0	0	0	0	0	0	0	0
4267	Ascomycota	Dothideomycetes	Pleosporales	Didymosphaeriaceae	Kalmusia italica Thambug., Camporesi & K.D. Hyde	Uncultured fungus clone LX040429-122-035-C03 Kalmusia italica strain 1-9F Kalmusia italica strain 1-8F		597	1098 1083 1083	100 100 98	99.83 100 100	GU053848.1 MW077067.1 MW077066.1	MZ422988	0	0	1	0	0	0	0	0	0	0	0	0	0	0	0	0	0	0	1		0	0	0.220751	0	0	0	0	0	0	0	0	0	0	0	0	0
4286	Ascomycota	Dothideomycetes	Pleosporales	Latoruaceae	Latorua caligans (Batista & H.P. Upadhyay) Crous	Torula caligans 18S ribosomal RNA gene Ascomycota sp. clone EF_574 Septoriella oudemansii strain CBS 138012		565	1014 1011 1005	98 97 98	99.64 99.82 99.82	FJ478093.1 MT529223.1 KR873250.1	MZ422989	0	0	0	0	0	0	0	1	0	0	0	0	0	0	0	0	0	0	1		0	0	0	0	0	0	0	0.775194	0	0	0	0	0	0	0	0
4502	Ascomycota	Dothideomycetes	Pleosporales	Leptosphaeriaceae	Leptosphaeria sp.	Uncultured fungus clone YY-19 1 Leptosphaeria sp. isolate NTOU5272 Uncultured fungus genes clone: IU-FSC Fun09a_FuC136		535	946 941	97	99.24 99.23 98.86	KJ081147.1 MN592969.1 AB520277.1	MZ422990	0	1	0	0	0	0	0	0	0	0	0	0	0	0	0	0	0	0	1		0	0.239234	0	0	0	0	0	0	0	0	0	0	0	0	0	0
4477 4523 4525	Ascomycota	Sordariomycetes	Lulworthiales	Lulworthiaceae	Lulworthiaceae sp.	Lulworthia sp. 107aIA Lulworthia sp. isolate CM4CS1C3 Lulwoana sp. RP6		608-609	364 337 337	84 99 76	81.74 77.81 80.63	KM272368.1 KX263823.1 KF719969.1	MZ422991 MZ422992 MZ422993	2	1	3	9	3	3	4	4	6	0	0	0	0	0	0	0	0	0	35		0.574713	0.239234	0.662252	4.91803	1.1583	1.21951	3.1746	3.10078	5.04202	0	0	0	0	0	0	0
4421 4535	Ascomycota	Sordariomycetes	Myrmecridiales	Myrmecridiaceae	Myrmecridium schulzeri (Sacc.) Arzanlou, W. Gams & Crous	Uncultured Ascomycota clone 909 Uncultured Ascomycota clone 888 Myrmecridium schulzeri strain PWQ2368		519-560	1013 1013 1002	100 100 97	99.29 99.29 99.64	HM162261.1 HM162248.1 KP132480.1	MZ422994	0	2	0	0	2	1	0	1	0	2	0	0	0	2	2	0	0	0	12		0	0.478469	0	0	0.772201	0.406504	0	0.775194	0	1.85185	0	0	0	1.30719	2.77778	0
4498	Ascomycota	Sordariomycetes	Hypocreales	Stachybotryaceae	Myrothecium inundatum Tode	Myrothecium inundatum isolate YC23 Myrothecium inundatum strain Y. H. Yeh I1007 Myrothecium inundatum strain Y. H. Yeh I1208		613	1123 1120 1109	99 98 98	99.84 100 99.67	KX013170.1 MK336519.1 MK336556.1	MZ422995	0	0	2	1	3	1	0	1	0	0	0	0	0	0	0	0	0	0	8		0	0	0.441501	0.546448	1.1583	0.406504	0	0.775194	0	0	0	0	0	0	0	0
4507	Ascomycota	Sordariomycetes	Xylariales	Xylariaceae	Nemania diffusa (Sowerby) Gray	Nemania diffusa isolate ELFMY28 Nemania diffusa isolate MoEF011 Nemania diffusa isolate KoRLI047343		580	1072 1072 1064	100 100 99	100	MN540699.1 KY951906.1 MN341795.1	MZ422996	0	0	0	0	0	0	1	0	1	0	0	0	0	0	0	0	0	0	2		0	0	0	0	0	0	0.793651	0	0.840336	0	0	0	0	0	0	0
4478	Ascomycota	Dothideomycetes	Capnodiales	Neodevriesiaceae	Neodevriesia strelitziicola Crous	Fungal sp. HS455 LX-2016 Fungal sp. HSS4 LX-2016 Neodevriesia strelitziicola CPC 37387		566	968 941 926	98 94 95	98.2 98.33 97.77	KY496818.1 KY496832.1 NR_166340.1	MZ422997	0	0	0	2	3	0	0	0	0	0	0	0	0	0	0	0	0	0	5		0	0	0	1.0929	1.1583	0	0	0	0	0	0	0	0	0	0	0
4270	Ascomycota	Dothideomycetes	Pleosporales	Neopyrenochaetaceae	Neopyrenochaeta telephoni (Rohit Sharma, Kurli, Sonawane, Shouche & Rahi) Valenz.-Lopez, Crous, Stchigel, Guarro & J.F. Cano	Neopyrenochaeta telephoni culture BCC<THA>:88176 Neopyrenochaeta telephoni strain S4S207 Neopyrenochaeta sp. WJL-2020c voucher MFLU:15-0078		557	1009 1005 959	98 98 99	99.82 99.82 97.84	MK005257.1 KM516291.1 MT185540.1	MZ422998	0	3	0	0	0	0	0	0	0	0	1	1	0	0	0	0	0	0	5		0	0.717703	0	0	0	0	0	0	0	0	0.490196	0.571429	0	0	0	0
4531	Ascomycota	Dothideomycetes	Pleosporales	Thyridariaceae	Neoroussoella solani (Crous & M.J. Wingf.) Jayasiri & K.D. Hyde	Roussoella solani from TYPE material Ascomycota sp. NFML_CH26_CT 17.1 Roussoella solani strain 2-F17		596	1077 1061 1061	98	99.83 99.32 99.32	NR_145198.1 KM458803.1 MW081297.1	MZ422999	0	1	1	0	0	0	0	2	0	0	0	0	0	0	0	0	0	0	4		0	0.239234	0.220751	0	0	0	0	1.55039	0	0	0	0	0	0	0	0
4295 4307 4480	Ascomycota	Dothideomycetes	Pleosporales	Nigrogranaceae	Nigrograna mackinnonii (Borelli) Gruyter, Verkley & Crous	Pleosporales sp. E5202H Biatriospora mackinnonii UTHSC:DI16-241 Nigrograna mackinnonii strain L3396		537	959 937 933	100 100 97	98.88 98.14 98.67	JX264157.2 LT796847.1 KC288117.1	MZ423000 MZ423001 MZ423002	0	6	0	0	0	0	5	0	0	0	0	0	0	1	0	0	0	0	12		0	1.43541	0	0	0	0	3.96825	0	0	0	0	0	0	0.653595	0	0
4237 4425	Ascomycota	Sordariomycetes	Xylariales	Apiosporaceae	Nigrospora aurantiaca Mei Wang & L. Cai	Fungal endophyte sp. G93 Nigrospora aurantiaca isolate KoRLI047296 Nigrospora aurantiaca isolate KoRLI047091		553	1016 1014 1014	100 99 99	99.82 100 100	HM537066.1 MN341437.1 MN341436.1	MZ423003 MZ423004	1	3	0	0	2	2	1	0	0	1	0	0	0	1	0	0	0	0	11		0.287356	0.717703	0	0	0.772201	0.813008	0.793651	0	0	0.925926	0	0	0	0.653595	0	0
4280	Ascomycota	Sordariomycetes	Xylariales	Apiosporaceae	Nigrospora chinensis Mei Wang & L. Cai	Nigrospora sp. F57 Uncultured fungus clone LX042234-122-013-C05 Nigrospora chinensis isolate KoRLI047398		547	1011 1005 1003	100 100 99	100 99.82 100	JQ026216.1 GQ851752.1 MN341455.1	MZ423005	0	0	0	0	1	0	0	1	0	0	0	0	0	0	0	0	0	0	2		0	0	0	0	0.3861	0	0	0.775194	0	0	0	0	0	0	0	0
4287	Ascomycota	Sordariomycetes	Xylariales	Apiosporaceae	Nigrospora pyriformis Mei Wang & L. Cai	Nigrospora pyriformis strain PB-95 Leotiomyceta sp. strain LMZ-YA11 Nigrospora sp. isolate 02		555	1022 1020 1020	99 100 100	100 99.82 99.82	MK334015.1 MG309703.1 MK311279.1	MZ423006	0	0	0	0	0	0	0	0	0	0	0	0	0	0	0	0	1	0	1		0	0	0	0	0	0	0	0	0	0	0	0	0	0	0	0
4439	Ascomycota	Sordariomycetes	Xylariales	Apiosporaceae	Nigrospora sphaerica (Sacc.) E.W. Mason	Nigrospora sphaerica strain DYB5 Nigrospora sphaerica strain C. C. Lee AgF2-1-4 Nigrospora sphaerica isolate COL8		553	1022	100	100	MK482388.1 MH793571.1 MH645137.1	MZ423007	2	0	0	0	0	0	0	1	0	2	0	0	0	1	0	0	0	0	6		0.574713	0	0	0	0	0	0	0.775194	0	1.85185	0	0	0	0.653595	0	0
4170 4193 4194 4202 4231 4272	Ascomycota	Eurotiomycetes	Eurotiales	Aspergillaceae	Penicillium citrinum Thom	Penicillium citrinum strain DTO 390-F2 Penicillium citrinum strain 19A Penicillium citrinum isolate K31		519-555	1026	100	100	MN788102.1 MK271291.1 MK179258.1	MZ423008 MZ423009 MZ423010	9	0	7	4	0	6	4	2	4	0	0	3	1	1	1	3	3	0	48		2.58621	0	1.54525	2.18579	0	2.43902	3.1746	1.55039	3.36134	0	0	1.71429	1.16279	0.653595	1.38889	8.82353
4310 4452	Ascomycota	Eurotiomycetes	Eurotiales	Aspergillaceae	Penicillium herquei Bainier & Sartory	Penicillium sp. 2 AE-2013 strain F4884 Uncultured Penicillium clone Leo1f40 Penicillium herquei strain P1.6		589	1083 1075 1075	100	99.83 99.66 99.83	KF746134.1 KF225929.1 EU833220.1	MZ423011 MZ423012	0	0	1	0	1	0	0	1	3	0	1	0	0	0	0	0	1	0	8		0	0	0.220751	0	0.3861	0	0	0.775194	2.52101	0	0.490196	0	0	0	0	0
4419	Ascomycota	Eurotiomycetes	Eurotiales	Aspergillaceae	Penicillium macrosclerotiorum L. Wang, X.M. Zhang & W.Y. Zhuang	Penicillium sp. F33 Penicillium macrosclerotiorum strain CBS 116871 Penicillium sp. strain 1901NT-1.11.1		588	1070 1064 1064	100	99.49 99.49 99.32	JF439500.1 MT883285.1 MH863005.1	MZ423013	0	0	1	0	2	0	0	0	0	0	0	3	1	0	0	0	0	0	7		0	0	0.220751	0	0.772201	0	0	0	0	0	0	1.71429	1.16279	0	0	0
4242	Ascomycota	Eurotiomycetes	Eurotiales	Aspergillaceae	Penicillium mallochii Rivera, Urb & Seifert	Penicillium sp. CGMCC 3.18178 Penicillium mallochii isolate BLGF21 Penicillium mallochii isolate SA2I6F1		583	1077 1057 1050	100 98 98	100 100 99.83	KX961214.1 MN647649.1 KX421469.1	MZ423014	0	0	1	0	0	0	0	0	0	0	0	0	0	0	0	0	0	0	1		0	0	0.220751	0	0	0	0	0	0	0	0	0	0	0	0	0
4241 4262 4308	Ascomycota	Eurotiomycetes	Eurotiales	Aspergillaceae	Penicillium oxalicum Currie & Thom	Penicillium oxalicum isolate 1 Penicillium sp. isolate 26 Penicillium oxalicum clone EF_480		543-592	1094	100	100	MT588795.1 MT588790.1 MT529129.1	MZ423015	0	4	1	0	0	0	0	0	0	0	0	1	0	0	0	0	0	0	6		0	0.956938	0.220751	0	0	0	0	0	0	0	0	0.571429	0	0	0	0
4482	Ascomycota	Eurotiomycetes	Eurotiales	Aspergillaceae	Penicillium paxilli Bainier	Penicillium paxilli strain CBS 547.77 Penicillium paxilli strain CBS 360.48 Penicillium paxilli isolate: FKI-6775		586	1077 1074 1059	100 99 98	99.83	JN617709.1 MH856391.1 AB933278.1	MZ423016	3	10	3	2	0	0	0	0	0	0	0	0	0	0	0	0	0	0	18		0.862069	2.39234	0.662252	1.0929	0	0	0	0	0	0	0	0	0	0	0	0
4171 4176 4182	Ascomycota	Eurotiomycetes	Eurotiales	Aspergillaceae	Penicillium polonicum K.M. Zalessky	Penicillium polonicum isolate E20379 Penicillium polonicum strain CBS 222.28 Penicillium polonicum isolate H92		587	1085	100	100	MK267441.1 MH854992.1 KY978579.1	MZ423017 MZ423018 MZ423019	7	2	7	7	1	6	4	7	1	3	5	5	4	3	1	0	0	0	63		2.01149	0.478469	1.54525	3.82514	0.3861	2.43902	3.1746	5.42636	0.840336	2.77778	2.45098	2.85714	4.65116	1.96078	1.38889	0
4180 4277 4284	Ascomycota	Eurotiomycetes	Eurotiales	Aspergillaceae	Penicillium sp.-1	Penicillium chrysogenum isolate MZC-0 Penicillium chrysogenum strain DTO235I1 Penicillium rubens strain DTO235E3		587	1085	100	100	MN069559.1 MN413165.1 MN413162.1	MZ423020 MZ423021 MZ423022	7	0	3	4	1	1	1	1	0	3	1	1	3	2	1	0	0	0	29		2.01149	0	0.662252	2.18579	0.3861	0.406504	0.793651	0.775194	0	2.77778	0.490196	0.571429	3.48837	1.30719	1.38889	0
4186 4221	Ascomycota	Eurotiomycetes	Eurotiales	Aspergillaceae	Penicillium sp.-2	Penicillium crustosum strain DTO 403-D6 Penicillium sp. strain ZMQL5 Penicillium expansum voucher Pen 18		588	1086	100	100	MT316358.1 MT446164.1 MT294667.1	MZ423023 MZ423024	5	2	7	0	0	2	1	2	3	5	3	0	1	0	2	1	1	0	35		1.43678	0.478469	1.54525	0	0	0.813008	0.793651	1.55039	2.52101	4.62963	1.47059	0	1.16279	0	2.77778	2.94118
4216 4225 4251 4298	Ascomycota	Eurotiomycetes	Eurotiales	Aspergillaceae	Penicillium sp.-3	Penicillium rubens strain DTO269E3 Penicillium dipodomyicola strain AVMF16 Penicillium chrysogenum strain 24R5A1		587	1085	100	100	MN413181.1 MK461921.1 MK088497.1	MZ423025 MZ423026 MZ423027 MZ423028	0	3	9	0	0	1	0	0	4	0	2	1	0	2	0	0	0	0	22		0	0.717703	1.98675	0	0	0.406504	0	0	3.36134	0	0.980392	0.571429	0	1.30719	0	0
4243	Ascomycota	Eurotiomycetes	Eurotiales	Aspergillaceae	Penicillium thomii Maire	Penicillium thomii isolate BM6 Penicillium thomii strain CBS 140.72 Penicillium thomii strain CBS 863.71		580	1072	100	100	MK910061.1 MH860419.1 MH860383.1	MZ423029	0	0	1	0	0	0	0	0	0	0	0	0	0	0	0	0	0	0	1		0	0	0.220751	0	0	0	0	0	0	0	0	0	0	0	0	0
4297	Ascomycota	Eurotiomycetes	Eurotiales	Aspergillaceae	Penicillium viticola Nonaka & Masuma	Penicillium viticola JCM 17636 Penicillium viticola isolate: FKI-4410 Penicillium sp. F04		581	1055 1055 1051	98 98 100	100 100 99.31	NR_121209.1 AB606414.1 JF439498.1	MZ423030	0	0	0	0	0	0	0	0	0	0	2	0	0	1	0	0	0	0	3		0	0	0	0	0	0	0	0	0	0	0.980392	0	0	0.653595	0	0
4533	Ascomycota	Dothideomycetes	Pleosporales	Phaeosphaeriaceae	Phaeosphaeriopsis sp.	Phaeosphaeriopsis sp. 014 Uncultured fungus clone LX042234-122-013-D05 Phaeosphaeriopsis sp. KH00317		537	992	100	100	KR012892.1 GQ851756.1 GU017524.1	MZ423031	0	0	2	0	0	0	0	3	0	0	0	0	0	0	0	0	0	0	5		0	0	0.441501	0	0	0	0	2.32558	0	0	0	0	0	0	0	0
4195	Ascomycota	Dothideomycetes	Pleosporales	Didymellaceae	Phoma sp.	Phoma sp. P32E1 Didymella bellidis strain GZYQYQX1A Phoma sp. F186		545	1002 985 972	100 99 98	99.82 99.45 99.44	JN207319.1 MN274963.1 KM979861.1	KX216732.1	1	0	1	0	0	0	0	3	0	0	0	1	0	0	0	0	0	0	6		0.287356	0	0.220751	0	0	0	0	2.32558	0	0	0	0.571429	0	0	0	0
4197	Ascomycota	Sordariomycetes	Diaporthales	Diaporthaceae	Phomopsis sp.	Phomopsis sp. isolate TW24 Diaporthe caulivora isolate TW10 Diaporthe drenthii strain BRIP 66524		577	1044 1040 1035	100	99.31 99.14 98.96	MH930425.1 MH930412.1 MN708229.1	MZ423032	1	0	0	0	0	6	0	0	2	0	0	1	0	0	0	0	0	0	10		0.287356	0	0	0	0	2.43902	0	0	1.68067	0	0	0.571429	0	0	0	0
4489	Ascomycota	Sordariomycetes	Glomerellales	Plectosphaerellaceae	Plectosphaerella cucumerina (Lindf.) W. Gams	Plectosphaerella cucumerina isolate Z137 Plectosphaerella cucumerina isolate Z160 Plectosphaerella cucumerina isolate Z170		556	1022	100	99.82	KP780285.1 KP780284.1 KP780283.1	MZ423033	8	1	0	0	0	1	5	0	1	0	0	0	0	0	0	0	0	0	16		2.29885	0.239234	0	0	0	0.406504	3.96825	0	0.840336	0	0	0	0	0	0	0
4466	Ascomycota	Dothideomycetes	Pleosporales	Leptosphaeriaceae	Plenodomus biglobosus (Shoemaker & H. Brun) Gruyter, Aveskamp & Verkley	Leptosphaeria biglobosa isolate CM-02 Uncultured fungus clone Alpha 20 Leptosphaeria sp. strain daef40		571	1050 1050 1022	100	99.82 99.82 98.95	KY221834.1 EU718674.1 MH550510.1	MZ423034	5	0	2	0	0	0	4	0	1	0	0	0	0	0	0	0	0	0	12		1.43678	0	0.441501	0	0	0	3.1746	0	0.840336	0	0	0	0	0	0	0
4450 4486 4529 4532	Ascomycota	Dothideomycetes	Pleosporales	unclassified Pleosporales	Pleosporales sp.-1	Paraconiothyrium cyclothyrioides UTHSC:DI16-328 Phoma sp. 3 BRO-2013 Microsphaeropsis arundinis isolate CY127		535-595	1099	100	100	LT796885.1 KF367549.1 HQ607976.1	MZ423035 MZ423036 MZ423037	1	6	6	1	0	3	0	0	0	0	0	1	0	1	0	0	0	0	19		0.287356	1.43541	1.3245	0.546448	0	1.21951	0	0	0	0	0	0.571429	0	0.653595	0	0
4487	Ascomycota	Dothideomycetes	Pleosporales	unclassified Pleosporales	Pleosporales sp.-2	Pleosporales sp. PSU-ES146 Pleosporales sp. isolate NTOU5263 Biatriospora sp. strain F2234 i		534	928 917 876	98 97 91	98.48 98.47 98.78	JN116669.1 MN592965.1 KU747952.1	MZ423038	2	9	3	0	3	0	4	3	0	0	0	0	0	0	0	0	0	0	24		0.574713	2.15311	0.662252	0	1.1583	0	3.1746	2.32558	0	0	0	0	0	0	0	0
4181 4518	Ascomycota	Sordariomycetes	Hypocreales	Ophiocordycipitaceae	Purpureocillium lilacinum (Thom) Luangsa-ard, Houbraken, Hywel-Jones & Samson	Purpureocillium lilacinum isolate DSM100329_DF58_RLCS20 Purpureocillium sp. strain GFR22 Purpureocillium lilacinum culture BCC<THA>:86507		598	1105	100	100	MT453285.1 MT447527.1 MH430168.1	MZ423039 MZ423040	4	3	13	5	0	3	0	0	0	0	0	2	1	0	0	1	0	0	32		1.14943	0.717703	2.86976	2.73224	0	1.21951	0	0	0	0	0	1.14286	1.16279	0	0	2.94118
4276	Ascomycota	Sordariomycetes	Hypocreales	Ophiocordycipitaceae	Purpureocillium sp.-1	Purpureocillium lavendulum CBS 128677 Purpureocillium lilacinum isolate ATT161 Purpureocillium lilacinum clone SF_997		593	1096 1096 1090	100	100 100 99.83	NR_166039.1 HQ607867.1 MT530273.1	MZ423041	0	0	0	0	0	0	0	0	0	0	2	0	0	1	0	0	0	0	3		0	0	0	0	0	0	0	0	0	0	0.980392	0	0	0.653595	0	0
4456	Ascomycota	Sordariomycetes	Hypocreales	Ophiocordycipitaceae	Purpureocillium sp.-2	Purpureocillium sp. strain Eef-5 Ophiocordyceps heteropoda voucher RIFA 202 Purpureocillium lilacinum strain M3905		600	1101	100	99.83	MK120858.1 KF624800.1 KC157751.1	MZ423042	0	0	0	1	1	0	1	1	1	0	0	0	0	0	0	0	0	0	5		0	0	0	0.546448	0.3861	0	0.793651	0.775194	0.840336	0	0	0	0	0	0	0
4512	Ascomycota	Dothideomycetes	Pleosporales	Pyrenochaetopsidaceae	Pyrenochaetopsis sp.	Pyrenochaetopsis sp. 1 NV-2016 UTHSC:DI16-193 Pyrenochaetopsis sp. 4 NV-2016 UTHSC:DI16-298 Pyrenochaetopsis sp. 4 NV-2016 UTHSC:DI16-289		533	985 979 979	100	100 99.81 99.81	LT592897.1 LT592946.1 LT592941.1	MZ423043	0	4	5	1	2	1	3	0	2	0	0	0	0	0	0	0	0	0	18		0	0.956938	1.10375	0.546448	0.772201	0.406504	2.38095	0	1.68067	0	0	0	0	0	0	0
4449 4534	Ascomycota	Dothideomycetes	Pleosporales	Thyridariaceae	Roussoella sp.	Roussoella sp. 1 NV-2015 UTHSC:DI16-269 Roussoella sp. isolate F15_ITS5 Uncultured fungus clone MAT-FI1-17		568	1050 990 989	100 96 94	100 99.45 100	LT796863.1 MW187742.1 JX436243.1	MZ423044 MZ423045	1	1	0	1	2	0	0	0	0	0	0	0	0	0	0	0	0	0	5		0.287356	0.239234	0	0.546448	0.772201	0	0	0	0	0	0	0	0	0	0	0
4441 4473 4493	Ascomycota	Sordariomycetes	Microascales	Microascaceae	Scedosporium apiospermum (Sacc.) Sacc. ex Castell. & Chalm.	Scedosporium apiospermum strain: IFM 55501 Scedosporium apiospermum strain: IFM 55401 Scedosporium apiospermum strain: IFM 55397		617	1140	100	100	AB489081.1 AB489076.1 AB489072.1	MZ423046 MZ423047 MZ423048	0	2	11	2	2	2	3	0	3	0	0	1	0	0	0	0	0	0	26		0	0.478469	2.42826	1.0929	0.772201	0.813008	2.38095	0	2.52101	0	0	0.571429	0	0	0	0
4188 4460	Ascomycota	Sordariomycetes	Microascales	Microascaceae	Scopulariopsis sp.	Scopulariopsis sp. BMU04915 Scopulariopsis sp. BMU03909 Microascus sp. IFM 59326		605	1110 1107 1074	100 100 96	99.83 99.67 99.83	LN850769.1 LN850772.1 AB566304.1	MZ423049 MZ423050	6	3	2	0	4	0	0	0	0	1	3	0	0	0	0	0	0	0	19		1.72414	0.717703	0.441501	0	1.5444	0	0	0	0	0.925926	1.47059	0	0	0	0	0
4250	Ascomycota	Sordariomycetes	Hypocreales	Cordycipitaceae	Simplicillium obclavatum (W. Gams) Zare & W. Gams	Simplicillium obclavatum strain DW15M Simplicillium obclavatum strain SS1 Simplicillium obclavatum strain: JCM 18179		611	1122 1098 1086	100 98 98	99.84 99.67 99.33	MT102853.1 MG597047.1 AB604000.1	MZ423051	0	0	2	0	0	1	0	0	0	0	0	0	0	0	1	0	0	1	5		0	0	0.441501	0	0	0.406504	0	0	0	0	0	0	0	0	1.38889	0
4465 4474 4476 4485 4526	Ascomycota	Sordariomycetes	Hypocreales	Cordycipitaceae	Simplicillium sp.	Simplicillium sp. strain DTO 391-A3 Simplicillium sp. strain H261 Simplicillium sp. strain H168		572-608	1123 1116 1116	100 99 99	100	MN788113.1 KX020567.1 KX020563.1	MZ423052	8	8	2	15	9	5	14	2	6	0	0	0	0	0	0	0	0	0	69		2.29885	1.91388	0.441501	8.19672	3.4749	2.03252	11.1111	1.55039	5.04202	0	0	0	0	0	0	0
4191 4496	Ascomycota	Sordariomycetes	unclassified Sordariomycetes	unclassified Sordariomycetes	Sordariomycetes sp.-1	Sordariomycetes sp. SAB-2009a strain Q3362 Fungal endophyte culture-collection STRI:ICBG-Panama:TK1793 Sordariomycetidae sp. N133		604-605	1075 1068 1050	100 99 100	98.84 98.83 98.02	FJ799947.1 KF435262.1 KP689127.1	MZ423053 MZ423054	5	0	2	2	2	2	0	1	3	13	0	0	18	1	2	0	1	0	52		1.43678	0	0.441501	1.0929	0.772201	0.813008	0	0.775194	2.52101	12.037	0	0	20.9302	0.653595	2.77778	0
4522 4524	Ascomycota	Sordariomycetes	unclassified Sordariomycetes	unclassified Sordariomycetes	Sordariomycetes sp.-2	Sordariomycetes sp. strain C. C. Lee AgF2-5-4 Uncultured fungus clone L042884-122-064-A11 Fungal endophyte isolate 361		539-597	1088 1057 1040	99 100 100	99.83 98.66 98.16	MH793574.1 GU054068.1 KR015534.1	MZ423055	2	5	5	1	0	0	2	2	0	0	0	0	0	0	0	0	0	0	17		0.574713	1.19617	1.10375	0.546448	0	0	1.5873	1.55039	0	0	0	0	0	0	0	0
4455	Ascomycota	Eurotiomycetes	Eurotiales	Trichocomaceae	Talaromyces adpressus A.J. Chen, Frisvad & Samson	Talaromyces adpressus strain CMV011C5 Talaromyces oumae-annae clone SF_727 Talaromyces oumae-annae clone EF_595		585	1081 1079 1077	100 99 99	100 100 100	MK450741.1 MT530003.1 MT529244.1	MZ423056	0	0	0	0	0	1	0	0	0	0	0	0	0	0	0	0	0	0	1		0	0	0	0	0	0.406504	0	0	0	0	0	0	0	0	0	0
4442	Ascomycota	Eurotiomycetes	Eurotiales	Trichocomaceae	Talaromyces trachyspermus (Shear) Stolk & Samson	Talaromyces trachyspermus clone SF_638 Fungal sp. strain 57 Talaromyces trachyspermus clone SF_732		598	1101 1099 1096	99 100 99	100 99.83 100	MT529914.1 MG865812.1 MT530008.1	MZ423057	0	0	0	0	0	1	0	0	0	1	0	1	1	0	1	0	0	0	5		0	0	0	0	0	0.406504	0	0	0	0.925926	0	0.571429	1.16279	0	1.38889	0
4219	Ascomycota	Sordariomycetes	Hypocreales	Hypocreaceae	Trichoderma atroviride P. Karst.	Trichoderma atroviride isolate T-4-5 Trichoderma atroviride strain SG34003 Trichoderma atroviride isolate P26		609	1125	100	100	MT341775.1 MN429074.1 MG972798.1	MZ423058	0	2	0	0	3	0	0	0	0	0	0	0	0	0	0	0	0	0	5		0	0.478469	0	0	1.1583	0	0	0	0	0	0	0	0	0	0	0
4444 4511	Ascomycota	Sordariomycetes	Hypocreales	Hypocreaceae	Trichoderma capillare Samuels & C.P. Kubicek	Trichoderma sp. isolate SDAS203297 Trichoderma capillare strain QT22099 Trichoderma capillare strain QT21993		579-636	1175	100	100	MK870957.1 KY225655.1 KY209923.1	MZ423059	5	11	8	3	3	6	0	0	1	2	0	0	0	0	0	0	0	2	41		1.43678	2.63158	1.766	1.63934	1.1583	2.43902	0	0	0.840336	1.85185	0	0	0	0	0	0
4253 4300 4445 4519	Ascomycota	Sordariomycetes	Hypocreales	Hypocreaceae	Trichoderma harzianum Rifai	Trichoderma harzianum strain GMS Trichoderma sp. JCM 28003 Trichoderma harzianum isolate T1		620-622	1149 1149 1144	100 100 99	100	MH333257.1 LC133770.1 MG707193.1	MZ423060 MZ423061 MZ423062 MZ423063	5	2	7	0	1	4	8	0	4	1	0	6	0	1	0	0	1	0	40		1.43678	0.478469	1.54525	0	0.3861	1.62602	6.34921	0	3.36134	0.925926	0	3.42857	0	0.653595	0	0
4215	Ascomycota	Sordariomycetes	Hypocreales	Hypocreaceae	Trichoderma lixii (Pat.) P. Chaverri	Hypocrea sp. MS-2011-F03 Hypocrea lixii isolate NRCfBA-46 Hypocrea lixii strain JB PER62		621	1147	100	100	HE608775.1 JF923807.1 EF191308.1	MZ423064	0	0	0	0	0	0	0	0	0	0	3	0	0	1	0	0	0	0	4		0	0	0	0	0	0	0	0	0	0	1.47059	0	0	0.653595	0	0
4438	Ascomycota	Sordariomycetes	Hypocreales	Hypocreaceae	Trichoderma reesei E.G. Simmons	Trichoderma reesei VMB23 Trichoderma sp. isolate TWS(18)Abf48K Trichoderma reesei isolate 5A14		636	1164	100	99.69	LC535971.1 MK774701.1 MF379658.1	MZ423065	2	0	0	0	1	0	0	0	0	1	1	1	0	0	0	0	0	0	6		0.574713	0	0	0	0.3861	0	0	0	0	0.925926	0.490196	0.571429	0	0	0	0
4227	Ascomycota	Sordariomycetes	Hypocreales	Hypocreaceae	Trichoderma sp.-1	Trichoderma asperellum clone SF_561 Trichoderma sp. isolate SDAS203489 Trichoderma viride strain PF1		604	1116	100	100	MT529837.1 MK870960.1 MH333256.1	MZ423066	0	0	10	0	0	0	0	0	1	0	0	8	0	0	0	0	0	0	19		0	0	2.20751	0	0	0	0	0	0.840336	0	0	4.57143	0	0	0	0
4412 4428	Ascomycota	Sordariomycetes	Hypocreales	Hypocreaceae	Trichoderma sp.-2	Trichoderma harzianum isolate 11-TTR-2 Trichoderma breve isolate TWS48Abf(b) Fungal sp. voucher CCMB821		562-621	1147	100	100	MT341774.1 MN400089.1 MG490811.1	MZ423067	2	8	1	0	1	1	0	0	0	3	2	2	2	5	2	0	1	0	30		0.574713	1.91388	0.220751	0	0.3861	0.406504	0	0	0	2.77778	0.980392	1.14286	2.32558	3.26797	2.77778	0
4275	Ascomycota	Dothideomycetes	Venturiales	unclassified Venturiales	Venturiales sp.	Scolecobasidium sp. NH721 Ochroconis musae strain MFLUCC 17-2598 Ochroconis mirabilis strain UTHSC 11-3523	ITS	825	592 507 507	39 51 51	99.39 88.97 89.13	LC469384.1 MN788641.1 LM644520.1	MZ423068	0	0	0	0	2	0	0	0	0	0	0	0	0	2	0	0	0	0	4		0	0	0	0	0.772201	0	0	0	0	0	0	0	0	1.30719	0	0
						Scolecobasidium sp. Y23-1 Ochroconis humicola isolate: NH737 Scolecobasidium sp. NA-2010, isolate: NH792	SSU	1290	2372 2372 2316	100	99.85 99.85 99.15	KP872534.1 KP872528.1 AB701671.1	MZ412476
						Ochroconis humicola, strain: NBRC 32054 Ochroconis humicola NH2012 Ochroconis musae strain CBS 312.96	LSU	1018	1735 1727 1727	100	97.45 97.35 97.35	AB564618.1 LC469393.1 KT272083.1	MZ412477
4263	Ascomycota	Dothideomycetes	Pleosporales	Sporormiaceae	Westerdykella dispersa (Clum) Cejp & Milko	Westerdykella dispersa strain CBS 288.67 Westerdykella dispersa strain CBS 390.61 Uncultured Westerdykella clone ck-120		548	1013 994 994	100 99 100	100 99.45 99.45	MH858971.1 MH858095.1 KU534837.1	MZ423069	0	0	0	0	0	0	0	0	0	0	0	0	0	0	1	0	0	0	1		0	0	0	0	0	0	0	0	0	0	0	0	0	0	1.38889	0
4488	Ascomycota	Sordariomycetes	Xylariales	Lopadostomataceae	Whalleya microplaca (Berk. & M.A. Curtis) J.D. Rogers, Y.M. Ju & F. San Martín	Whalleya microplaca strain FS37 Lopadostoma pouzarii strain 168CLC-57.3 Sordariomycetes sp. isolate 18WL096 i		588	1081 1075 1016	100 100 93	99.83 99.66 100	MF770854.1 MH752441.1 MT183790.1	MZ423070	0	4	1	0	3	1	4	0	1	0	0	0	0	0	0	0	0	0	14		0	0.956938	0.220751	0	1.1583	0.406504	3.1746	0	0.840336	0	0	0	0	0	0	0
4436	Ascomycota	Sordariomycetes	Xylariales	Xylariaceae	Xylaria apoda (Berk. & Broome) J.D. Rogers & Y.M. Ju	Xylariales sp. NR-2006-D50 Xylaria apoda voucher 120 Xylaria apoda isolate 90080804		638	1166 1158 1142	99 98 98	99.84 99.84 99.52	DQ480355.1 KP747692.1 GU322437.1	MZ423071	1	0	0	1	0	2	0	0	0	0	0	0	0	0	0	0	0	0	4		0.287356	0	0	0.546448	0	0.813008	0	0	0	0	0	0	0	0	0	0
4192	Ascomycota	Sordariomycetes	Xylariales	Xylariaceae	Xylaria cubensis (Mont.) Fr.	Xylariales sp. strain v27 Xylaria cubensis isolate PH57 Xylaria cubensis strain: BCC 18872		581	1057 1050 1046	100 98 98	99.48 99.65 99.65	MH668964.1 MN545821.1 AB625429.1	MZ423072	4	0	1	0	3	4	0	3	3	5	0	1	1	0	1	0	2	1	29		1.14943	0	0.220751	0	1.1583	1.62602	0	2.32558	2.52101	4.62963	0	0.571429	1.16279	0	1.38889	0
4256	Ascomycota	Sordariomycetes	Xylariales	Xylariaceae	Xylaria curta Fr.	Xylaria sp. D8c5a Xylaria curta isolate 1118 Xylaria sp. D11b2		615	1118 1094 1075	100 100 97	99.51 98.70 99.16	JQ341083.1 KP133354.1 JQ341076.1	MZ423073	0	0	1	0	0	0	0	1	1	0	0	2	0	0	0	0	0	2	7		0	0	0.220751	0	0	0	0	0.775194	0.840336	0	0	1.14286	0	0	0	0
4271	Ascomycota	Sordariomycetes	Xylariales	Xylariaceae	Xylaria feejeensis (Berk.) Fr.	Xylaria sp. isolate EE Xylaria feejeensis isolate MoEF032 Xylaria sp. PB-30		585	1062 1059 1050	99 100 98	99.66 99.32 99.65	MH370737.1 KY951907.1 AB285482.1	MZ423074	0	0	0	0	0	0	0	1	0	0	0	0	0	1	0	0	3	0	5		0	0	0	0	0	0	0	0.775194	0	0	0	0	0	0.653595	0	0
4185	Ascomycota	Sordariomycetes	Xylariales	Xylariaceae	Xylaria sp.	Fungal endophyte isolate 368 Fungal sp. ARIZ B233 Xylaria sp. isolate RM1.18A.08		539	905 905 902	100 100 99	100	KR015562.1 FJ612966.1 MH397074.1	MZ423075	6	0	8	0	2	4	0	0	0	3	0	0	0	1	2	2	1	0	29		1.72414	0	1.766	0	0.772201	1.62602	0	0	0	2.77778	0	0	0	0.653595	2.77778	5.88235
4484	Basidiomycota	Tremellomycetes	Trichosphaeriales	Trichosporonaceae	Apiotrichum laibachii (Windisch) Yurkov & Boekhout	Apiotrichum laibachii culture CBS:8900 Apiotrichum laibachii culture CBS:5381 Apiotrichum laibachii culture CBS:5790		533	977 977 976	99	99.81	KY101678.1 KY101677.1 KY101676.1	MZ423076	2	1	4	1	0	1	0	1	1	0	0	0	0	0	0	0	0	0	11		0.574713	0.239234	0.883002	0.546448	0	0.406504	0	0.775194	0.840336	0	0	0	0	0	0	0
4521	Basidiomycota	Agaricomycetes	Polyporales	Meruliaceae	Bjerkandera adusta (Willd.) P. Karst.	Bjerkandera adusta voucher Cui 8017 Bjerkandera adusta isolate NTOU5268 Bjerkandera adusta isolate NTOU5266		678	1223 1221 1210	100 98 98	99.26 99.85 99.55	KU509526.1 MN592932.1 MN592931.1	MZ423077	0	0	2	0	6	1	3	0	0	0	0	0	0	0	0	0	0	0	12		0	0	0.441501	0	2.3166	0.406504	2.38095	0	0	0	0	0	0	0	0	0
4204 4207 4244 4500 4508	Basidiomycota	Agaricomycetes	Polyporales	Polyporaceae	Cerrena sp.	Cerrena sp. isolate Lyc23 Uncultured fungus clone LX042400-122-057-F04 Uncultured fungus clone D0-30d_14		647-648	1190	99 100 100	100 99.85 99.85	KX013197.1 GQ999292.1 GU370760.1	MZ423078 MZ423079 MZ423080 MZ423081 MZ423082	1	2	1	0	2	8	0	4	3	0	3	0	0	1	5	0	2	1	33		0.287356	0.478469	0.220751	0	0.772201	3.25203	0	3.10078	2.52101	0	1.47059	0	0	0.653595	6.94444	0
4196	Basidiomycota	Agaricomycetes	Agaricales	Cyphellaceae	Chondrostereum sp.	Chondrostereum sp. isolate NTOU5417 Chondrostereum sp. isolate NTOU5301 Chondrostereum sp. isolate NTOU5412		722	1267 1267 1258	98	98.74 98.74 98.46	MN592926.1 MN592923.1 MN592925.1	KY681773.1	1	0	1	0	0	0	0	2	6	0	0	1	1	0	0	0	0	2	14		0.287356	0	0.220751	0	0	0	0	1.55039	5.04202	0	0	0.571429	1.16279	0	0	0
4499	Basidiomycota	Agaricomycetes	Polyporales	Polyporaceae	Grammothele fuligo (Berk. & Broome) Ryvarden	Grammothele fuligo voucher MEL:2382748 Grammothele fuligo isolate PCT.08 Grammothele fuligo strain MUCL 45066		628	1140 1134 1096	98 98 95	99.84 99.84 99.67	KP012931.1 HQ248224.1 GQ355956.1	MZ423083	0	0	0	0	0	2	0	1	0	0	0	0	0	0	0	0	0	0	3		0	0	0	0	0	0.813008	0	0.775194	0	0	0	0	0	0	0	0
4961	Basidiomycota	Ustilaginomycetes	Ustilaginales	Ustilaginaceae	Pseudozyma hubeiensis F.Y. Bai & Q.M. Wang	Pseudozyma hubeiensis culture CBS:10077 Uncultured fungus clone ZBJ201208-41 Pseudozyma hubeiensis isolate LH146		766	1397 1360 1336	99 100 100	99.74 98.58 98.18	KY104687.1 KX515004.1 HQ832814.1	MZ423084	0	3	4	0	1	0	0	1	0	0	1	0	0	6	0	0	0	0	16		0	0.717703	0.883002	0	0.3861	0	0	0.775194	0	0	0.490196	0	0	3.92157	0	0
4957	Basidiomycota	Microbotryomycetes	Sporidiobolales	Sporidiobolaceae	Rhodosporidium fluviale Fell, Kurtzman, Tallman & J.D. Buck	Rhodosporidiobolus fluvialis culture CBS:6568 Rhodosporidiobolus fluvialis strain: JCM 10311 Rhodosporidiobolus fluvialis strain SJ42		609	1114 1114 1105	100 100 98	99.67 99.67 100	KY104696.1 AB073240.1 FJ515184.1	MZ423085	0	74	61	10	67	74	0	3	1	0	14	11	8	7	13	2	1	0	346		0	17.7033	13.4658	5.46448	25.8687	30.0813	0	2.32558	0.840336	0	6.86275	6.28571	9.30233	4.57516	18.0556	5.88235
4958	Basidiomycota	Microbotryomycetes	Sporidiobolales	Sporidiobolaceae	Rhodotorula mucilaginosa (A. Jörg.) F.C. Harrison	Rhodotorula mucilaginosa isolate 3Y134 Rhodotorula mucilaginosa strain MRT3 Rhodotorula mucilaginosa strain SGM		618	1142	100	100	MF940134.1 KY320609.1 KY488461.1	MZ423086	0	16	7	4	20	13	0	2	0	0	7	1	5	9	2	0	2	0	88		0	3.82775	1.54525	2.18579	7.72201	5.28455	0	1.55039	0	0	3.43137	0.571429	5.81395	5.88235	2.77778	0
4172	Basidiomycota	Tritirachiomycetes	Tritirachiales	Tritirachiaceae	Tritirachium oryzae (Vincens) de Hoog	Tritirachium oryzae strain CBS 130019 Tritirachium oryzae strain CBS 388.39 Tritirachium oryzae strain: IFM 55089		744	1347 1347 1338	99 99 97	99.59 99.46 100	MH865598.1 MH856048.1 LC317905.1	MZ423087	0	19	11	3	0	1	1	0	0	0	5	21	1	0	0	0	0	0	62		0	4.54545	2.42826	1.63934	0	0.406504	0.793651	0	0	0	2.45098	12	1.16279	0	0	0
4309 4536	Mucoromycota	Mucoromycetes	Mucorales	Mucoraceae	Mucor irregularis Stchigel, Cano, Guarro & Ed. Álvarez	Mucor irregularis isolate C3B Mucor irregularis strain A Rhizomucor variabilis strain CBS 103.93		636-648	1142 1118 1175	100 98 100	98.46 98.29 100	MH990627.1 MK790040.1 HM623314.1	MZ423088 MZ423089	0	0	0	0	1	0	0	0	0	0	1	0	0	0	0	0	0	0	2		0	0	0	0	0.3861	0	0	0	0	0	0.490196	0	0	0	0	0
Total No. of isolates (Total Abundance), N														348	418	453	183	259	246	126	129	119	108	204	175	86	153	72	34	48	26	3187
Richness (Total number of Taxa in the community), S														59	67	79	44	60	58	38	54	44	29	41	51	25	51	31	13	27	19	129
Number of samples examined														358	366	366	364	372	373	387	379	381	126	125	122	126	128	124	121	113	119	4450
Number of samples colonized														283	332	333	174	214	213	90	129	118	107	121	117	60	80	73	29	45	44	2562
% Colonization														79.0503	90.7104	90.9836	47.8022	57.5269	57.1046	23.2558	34.0369	30.9711	84.9206	96.8	95.9016	47.619	62.5	58.871	23.9669	39.823	36.9748	57.573
Species Richness (Margalef): d = (S-1)/ln(N)														9.9108	10.9353	12.7537	8.25417	10.6176	10.3536	7.65051	10.9058	8.99747	5.98018	7.52145	9.68094	5.38799	9.93949	7.01481	3.40294	6.71626	5.5247	15.8674
Shannon-Wiener Diversity Index: H' = -Σ[Pi ´ ln(Pi)]														3.38249	3.59561	3.65929	3.3994	3.32934	3.24091	3.38271	3.71818	3.53314	2.89036	3.20828	3.43637	2.70487	3.58607	3.09373	2.23051	3.06938	2.86474	4.09823
Pielou's Evenness: J' = H'/ln(S)														0.829542	0.855143	0.837472	0.898316	0.813156	0.798166	0.929934	0.932111	0.93366	0.858363	0.863935	0.873989	0.840315	0.912062	0.900914	0.869612	0.931289	0.972932	0.843289
Simpson Diversity Indices:
Simpson's Index: D = Σ(Pi2)														0.0645726	0.0533069	0.0462114	0.0439249	0.0867459	0.105129	0.042328	0.0329908	0.0356613	0.087963	0.0653114	0.0475102	0.0970795	0.0363535	0.066358	0.152249	0.0598958	0.0621302	0.0309985
Simpson's Index of Diversity: 1-D = 1-Σ(Pi2)														0.935427	0.946693	0.953789	0.956075	0.913254	0.894871	0.957672	0.967009	0.964339	0.912037	0.934689	0.95249	0.90292	0.963646	0.933642	0.847751	0.940104	0.93787	0.969001
Simpson's Reciprocal Index: 1/D														15.4864	18.7593	21.6397	22.7661	11.5279	9.5121	23.625	30.3115	28.0416	11.3684	15.3113	21.0481	10.3008	27.5076	15.0698	6.56818	16.6957	16.0952	32.2596
														0	0	0	0	0	0
[truncated: 2 more columns]
